# Supplementary material for: A network biology approach to unraveling inherited axonopathies
Source: Sci Rep. 2019 Feb 8;9:1692. doi: 10.1038/s41598-018-37119-z (PMC6368620; doi:10.1038/s41598-018-37119-z)
Supplement: Supplementary file 2 — Supplemental Table 1 [file 41598_2018_37119_MOESM2_ESM.xlsx]

## Sheet: Sheet1
Gene Name	Uniprot ID	Disease	MIM Number
ADD3	Q9UEY8	HSP	601568
AFG3L2	Q9Y4W6	HSP	604581
AIMP1	Q12904	HSP	603605
ALDH18A1	P54886	HSP	138250
AP4B1	Q9Y6B7	HSP	607245
AP4E1	Q9UPM8	HSP	607244
AP4M1	O00189	HSP	602296
AP4S1	Q9Y587	HSP	607243
AP5Z1	O43299	HSP	613653
ARSA	P15289	HSP	607574
ATL1	Q8WXF7	HSP	606439
ATP13A2	Q9NQ11	HSP	610513
ATXN1	P54253	HSP	601556
ATXN2	Q99700	HSP	601517
ATXN3	P54252	HSP	607047
AUH	Q13825	HSP	600529
B4GALNT1	Q00973	HSP	601873
BICD2	Q8TD16	HSP	609797
BSCL2	Q96G97	HSP	606158
C12orf65	Q9H3J6	HSP	613541
C19orf12	Q9NSK7	HSP	614297
CAPN1	P07384	HSP	114220
CCT5	P48643	HSP	610150
CYP27A1	Q02318	HSP	606530
CYP2U1	Q7Z449	HSP	610670
CYP7B1	O75881	HSP	603711
DARS2	Q6PI48	HSP	610956
DDHD1	Q8NEL9	HSP	614603
DDHD2	O94830	HSP	615003
ELOVL4	Q9GZR5	HSP	605512
ENTPD1	P49961	HSP	601752
ERLIN1	O75477	HSP	611604
ERLIN2	O94905	HSP	611605
FA2H	Q7L5A8	HSP	611026
FAM126A	Q9BYI3	HSP	610531
FBXO7	Q9Y3I1	HSP	605648
FLRT1	Q9NZU1	HSP	604806
FXN	Q16595	HSP	606829
GAD1	Q99259	HSP	605363
GALC	P54803	HSP	606890
GAN	Q9H2C0	HSP	605379
GBA2	Q9HCG7	HSP	609471
GFAP	P14136	HSP	137780
GJC2	Q5T442	HSP	608803
GLRX5	Q86SX6	HSP	609588
HSPD1	P10809	HSP	118190
KANK1	Q14678	HSP	607704
KCNA2	P16389	HSP	176262
KCND3	Q9UK17	HSP	605411
WASC5	Q12768	HSP	610657
KIF1A	Q12756	HSP	601255
KIF1C	O43896	HSP	603060
KIF5A	Q12840	HSP	602821
KLC2	Q9H0B6	HSP	611729
L1CAM	P32004	HSP	308840
LMNB1	P20700	HSP	150340
MAG	P20916	HSP	159460
MTHFR	P42898	HSP	607093
MTPAP	Q9NVV4	HSP	613669
NIPA1	Q7RTP0	HSP	608145
NT5C2	P49902	HSP	600417
OPA1	O60313	HSP	605290
OPA3	Q9H6K4	HSP	606580
PDYN	P01213	HSP	131340
PGAP1	Q75T13	HSP	611655
PLA2G6	O60733	HSP	603604
PLP1	P60201	HSP	300401
PNPLA6	Q8IY17	HSP	603197
POLR3A	O14802	HSP	614258
POLR3B	Q9NW08	HSP	614366
PPP2R2B	Q00005	HSP	604325
PRNP	P04156	HSP	176640
REEP1	Q9H902	HSP	609139
RTN2	O75298	HSP	603183
SACS	Q9NZJ4	HSP	604490
SLC16A2	P36021	HSP	300095
SLC33A1	O00400	HSP	603690
SPAST	Q9UBP0	HSP	604277
SPG11	Q96JI7	HSP	610844
SPG20	Q8N0X7	HSP	607111
SPG21	Q9NZD8	HSP	608181
SPG7	Q9UQ90	HSP	602783
STUB1	Q9UNE7	HSP	607207
SYNE1	Q8NF91	HSP	608441
TBP	P20226	HSP	600075
TECPR2	O15040	HSP	615000
TFG	Q92734	HSP	602498
TGM6	O95932	HSP	613900
TRPV4	Q9HBA0	HSP	605427
TUBB4A	P04350	HSP	602662
VAMP1	P23763	HSP	185880
VCP	P55072	HSP	601023
VPS37A	Q8NEZ2	HSP	609927
VWA3B	Q502W6	HSP	614884
ZFYVE26	Q68DK2	HSP	612012
AARS	P49588	CMT2	601065
AIFM1	O95831	CMT2	300169
ATL1	Q8WXF7	CMT2	606439
ATL3	Q6DD88	CMT2	609369
ATP7A	Q04656	CMT2	300011
BICD2	Q8TD16	CMT2	609797
BSCL2	Q96G97	CMT2	606158
CCT5	P48643	CMT2	610150
CHCHD10	Q8WYQ3	CMT2	615903
CLCF1	Q9UBD9	CMT2	607672
CRLF1	O75462	CMT2	604237
DCAF8	Q5TAQ9	CMT2	615820
DCTN1	Q14203	CMT2	601143
DGAT2	Q96PD7	CMT2	606983
DHTKD1	Q96HY7	CMT2	614984
DNAJB2	P25686	CMT2	604139
DST	Q03001	CMT2	113810
DYNC1H1	Q14204	CMT2	600112
ERBB3	P21860	CMT2	190151
FAM134B	Q9H6L5	CMT2	613114
FBXO38	Q6PIJ6	CMT2	608533
GARS	P41250	CMT2	600287
HARS	P12081	CMT2	142810
HINT1	P49773	CMT2	601314
HSPB1	P04792	CMT2	602195
HSPB3	Q12988	CMT2	604624
HSPB8	Q9UJY1	CMT2	608014
IGHMBP2	P38935	CMT2	600502
KIF1A	Q12756	CMT2	601255
LMNA	P02545	CMT2	150330
LRSAM1	Q6UWE0	CMT2	610933
MARS	P56192	CMT2	156560
MED25	Q71SY5	CMT2	610197
MFN2	O95140	CMT2	608507
MME	P08473	CMT2	120520
MORC2	Q9Y6X9	CMT2	616661
NAGLU	P54802	CMT2	609701
NEFH	P12036	CMT2	162230
NTRK1	P04629	CMT2	191315
PDK3	Q15120	CMT2	300906
PRPS1	P60891	CMT2	311850
RAB7A	P51149	CMT2	602298
REEP1	Q9H902	CMT2	609139
SCN10A	Q9Y5Y9	CMT2	604427
SCN9A	Q15858	CMT2	603415
SEPT9	Q9UHD8	CMT2	604061
SETX	Q7Z333	CMT2	608465
SLC5A7	Q9GZV3	CMT2	608761
SMN1	Q16637	CMT2	600354
SPG11	Q96JI7	CMT2	610844
SPTLC1	O15269	CMT2	605712
SYT1	P21579	CMT2	185605
TFG	Q92734	CMT2	602498
TRIM2	Q9C040	CMT2	614141
TRPA1	O75762	CMT2	604775
TRPV4	Q9HBA0	CMT2	605427
ABCA1	O95477	CMT2	600046
ABCD1	P33897	CMT2	300371
FXN	Q16595	CMT2	606829
GAN	Q9H2C0	CMT2	605379
GBE1	Q04446	CMT2	607839
GLA	P06280	CMT2	300644
HADHB	P55084	CMT2	143450
PNKP	Q96T60	CMT2	605610
VAPB	O95292	CMT2	605704
ANG	P03950	ALS	105850
FUS	P35637	ALS	137070
SOD1	P00441	ALS	147450
MATR3	P43243	ALS	164015
PFN1	P07737	ALS	176610
TUBA4A	P68366	ALS	191110
UBQLN2	Q9UHD9	ALS	300264
ERBB4	Q15303	ALS	600543
VCP	P55072	ALS	601023
SQSTM1	Q13501	ALS	601530
OPTN	Q96CV9	ALS	602432
SEPT9	Q9UHD8	ALS	604061
TBK1	Q9UHD2	ALS	604834
TBCE	Q15813	ALS	604934
TARDBP	Q13148	ALS	605078
VAPB	O95292	ALS	605704
ALS2	Q96Q42	ALS	606352
SETX	Q7Z333	ALS	608465
CHMP2B	Q9UQN3	ALS	609512
SPG11	Q96JI7	ALS	610844
KIF5A	Q12840	ALS	602821
C9ORF72	Q96LT7	ALS	614260
SLC6A3	Q01959	PD	126455
MAPT	P10636	PD	157140
TAF1	P21675	PD	313650
DJ1	Q99497	PD	602533
FBXO7	Q9Y3I1	PD	605648
PINK1	Q9BXM7	PD	608309
DNAJC6	O75061	PD	608375
VPS13C	Q709C8	PD	608879
CHCHD2	Q9Y6H1	PD	616244
FLNC	Q14315	Cardiomyopathy	102565
ACTN2	P35609	Cardiomyopathy	102573
CRYAB	P02511	Cardiomyopathy	123590
LMNA	P02545	Cardiomyopathy	150330
MYH7	P12883	Cardiomyopathy	160760
MYL2	P10916	Cardiomyopathy	160781
MYL3	P08590	Cardiomyopathy	160790
RAF1	P04049	Cardiomyopathy	164760
PLN	P26678	Cardiomyopathy	172405
TTN	Q8WZ42	Cardiomyopathy	188840
TPM1	P09493	Cardiomyopathy	191010
TNNC1	P63316	Cardiomyopathy	191040
TNNT2	P45379	Cardiomyopathy	191045
VCL	P18206	Cardiomyopathy	193065
LAMA4	Q16363	Cardiomyopathy	600133
SDHA	P31040	Cardiomyopathy	600857
MYBPC3	Q14896	Cardiomyopathy	600958
CAV3	P56539	Cardiomyopathy	601253
SGCD	Q92629	Cardiomyopathy	601411
PRKAG2	Q9UGJ0	Cardiomyopathy	602743
EYA4	O95677	Cardiomyopathy	603550
BAG3	O95817	Cardiomyopathy	603883
TCAP	O15273	Cardiomyopathy	604488
JPH2	Q9BR39	Cardiomyopathy	605267
PRDM16	Q9HAZ2	Cardiomyopathy	605557
MYOZ2	Q9NPC6	Cardiomyopathy	605602
LDB3	O75112	Cardiomyopathy	605906
MYLK2	Q9H1R3	Cardiomyopathy	606566
FKTN	O75072	Cardiomyopathy	607440
MYPN	Q86TC9	Cardiomyopathy	608517
NEXN	Q0ZGT2	Cardiomyopathy	613121
RBM20	Q5T481	Cardiomyopathy	613171
CTNNB1	P35222	Cancer	116806
MLH1	P40692	Cancer	120436
DCC	P43146	Cancer	120470
IRF1	P10914	Cancer	147575
MCC	P23508	Cancer	159350
AKT1	P31749	Cancer	164730
PIK3CA	P42336	Cancer	171834
RNASEL	Q05823	Cancer	180435
EPCAM	P16422	Cancer	185535
KRAS	P01116	Cancer	190070
TGFBR2	P37173	Cancer	190182
MAP3K8	P41279	Cancer	191195
BAX	Q07812	Cancer	600040
PTPN12	Q05209	Cancer	600079
PMS2	P54278	Cancer	600259
MSH6	P52701	Cancer	600678
PTPRJ	Q12913	Cancer	600925
ACVR1B	P36896	Cancer	601300
TSG101	Q99816	Cancer	601387
KLF6	Q99612	Cancer	602053
BUB1	O43683	Cancer	602452
SLC22A18	Q96BI1	Cancer	602631
EP300	Q09472	Cancer	602700
BUB1B	O60566	Cancer	602860
PPP2R1B	P30154	Cancer	603113
AXIN2	Q9Y2T1	Cancer	604025
DLC1	Q96QB1	Cancer	604258
RAD54L	Q92698	Cancer	603615
MLH3	Q9UHC1	Cancer	604395
PDGFRL	Q15198	Cancer	604584
PPM1D	O15297	Cancer	605100
BRIP1	Q9BX63	Cancer	605882
RB1CC1	Q8TDY2	Cancer	606837
MSH2	P43246	Cancer	609309
RNF43	Q68DV7	Cancer	612482
RB1	P06400	Cancer	614041
RHBDF2	Q6PJF5	Cancer	614404
CAPN3	P20807	MD	114240
LAMA2	P24043	MD	156225
FHL1	Q13642	MD	300163
DMD	P11532	MD	300377
EMD	P50402	MD	300384
SGCA	Q16586	MD	600119
ITGA7	Q13683	MD	600536
SGCB	Q16585	MD	600900
PABPN1	Q86U42	MD	602279
DYSF	O75923	MD	603009
MYOT	Q9UBF9	MD	604103
SELENON	Q9NZV5	MD	606210
HNRNPDL	O14979	MD	607137
INPP5K	Q9BT40	MD	607875
LIMS2	Q7Z4I7	MD	607908
SYNE1	Q8NF91	MD	608441
SYNE2	Q8WXH0	MD	608442
SGCG	Q13326	MD	608896
TNPO3	Q9Y5L0	MD	610032
DNAJB6	O75190	MD	611332
CHKB	Q9Y259	MD	612395
TRAPPC11	Q7Z392	MD	614138
DAG1	Q14118	MD	128239
LARGE	O95461	MD	603590
B3GNT1	O43505	MD	605517
TMEM5	Q9Y2B1	MD	605862
FKRP	Q9H9S5	MD	606596
POMGNT1	Q8WZA1	MD	606822
POMT1	Q9Y6A1	MD	607423
POMT2	Q9UKY4	MD	607439
B3GALNT2	Q8NCR0	MD	610194
ISPD	A4D126	MD	614631
POMGNT2	Q8NAT1	MD	614828
GMPPB	Q9Y5P6	MD	615320
CA8	P35219	ATX	114815
CP	P00450	ATX	117700
DNMT1	P26358	ATX	126375
PDYN	P01213	ATX	131340
KCNA1	Q09470	ATX	176260
KCNC3	Q14003	ATX	176264
PRKCG	P05129	ATX	176980
VAMP1	P23763	ATX	185880
ABCB7	O75027	ATX	300135
TBP	P20226	ATX	600075
SLC1A3	P43003	ATX	600111
TTPA	P49638	ATX	600415
CLCN2	P51788	ATX	600570
MRE11A	P49959	ATX	600814
FGF14	Q92915	ATX	601515
ATXN2	Q99700	ATX	601517
ATXN1	P54253	ATX	601556
CACNB4	O00305	ATX	601949
GRID2	O43424	ATX	602368
KIF1C	O43896	ATX	603060
DAB1	O75553	ATX	603448
ATXN8OS	P0DMR3	ATX	603680
CACNA1G	O43497	ATX	604065
PPP2R2B	Q00005	ATX	604325
GRM1	Q13255	ATX	604473
SACS	Q9NZJ4	ATX	604490
AFG3L2	Q9Y4W6	ATX	604581
SPTBN2	O15020	ATX	604985
PNKP	Q96T60	ATX	605610
TDP2	O95551	ATX	605764
NKX6-2	Q9C056	ATX	605955
APTX	Q7Z2E3	ATX	606350
FXN	Q16595	ATX	606829
TDP1	Q9NUW8	ATX	607198
STUB1	Q9UNE7	ATX	607207
EBF3	Q9H4W6	ATX	607407
ATM	Q13315	ATX	607585
ATXN7	O15265	ATX	607640
SCYL1	Q96KG9	ATX	607982
ATCAY	Q86WG3	ATX	608179
FLVCR1	Q9Y5Y0	ATX	609144
RNF216	Q9NWF9	ATX	609948
RTN4IP1	Q8WWV3	ATX	610502
SYT14	Q8NB59	ATX	610949
ATXN10	Q9UBB4	ATX	611150
SAMD9L	Q8IVG5	ATX	611170
PIK3R5	Q8WYR1	ATX	611317
CAMTA1	Q9Y6Y1	ATX	611501
TTBK2	Q6IQ55	ATX	611695
ELOVL5	Q9NYP7	ATX	611805
BEAN	Q3B7T3	ATX	612051
PMPCA	Q10713	ATX	613036
ATXN8	Q156A1	ATX	613289
ABHD12	Q8N2K0	ATX	613599
ANO10	Q9NW15	ATX	613726
TGM6	O95932	ATX	613900
NOP56	O00567	ATX	614154
WDR81	Q562E7	ATX	614218
RNF170	Q96K19	ATX	614649
TMEM240	Q5SV17	ATX	616101
SNX14	Q9Y5W7	ATX	616105
CWF19L1	Q69YN2	ATX	616120
MSTO1	Q9BUK6	ATX	617619
COL11A2	P13942	Deafness	120290
CRYM	Q14894	Deafness	123740
DSPP	Q9NZW4	Deafness	125485
DNMT1	P26358	Deafness	126375
GATA3	P23771	Deafness	131320
HGF	P14210	Deafness	142409
IGF1	P05019	Deafness	147440
MYH9	P35579	Deafness	160775
FGF3	P11487	Deafness	164950
POLD1	P28340	Deafness	174761
RDX	P35241	Deafness	179410
KITLG	P21583	Deafness	184745
TNC	P24821	Deafness	187380
ATP6V1B1	P15313	Deafness	192132
MYO7A	Q13402	Deafness	276903
POU3F4	P49335	Deafness	300039
SMPX	Q9UHP9	Deafness	300226
BCAP31	P51572	Deafness	300398
P2RX2	Q9UBL9	Deafness	600844
MYO6	Q9UM54	Deafness	600970
DIAPH1	O60610	Deafness	602121
ESRRB	O95718	Deafness	602167
CD151	P48509	Deafness	602243
POU4F3	Q15319	Deafness	602460
TECTA	O75443	Deafness	602574
MYO15A	Q9UKN7	Deafness	602666
COCH	O43405	Deafness	603196
PTPRQ	Q9UMZ3	Deafness	603317
CDC14A	Q9UNH5	Deafness	603504
KCNQ4	P56696	Deafness	603537
GJB6	O95452	Deafness	604418
OTOG	Q6ZRI0	Deafness	604487
S1PR2	O95136	Deafness	605111
DIABLO	Q9NR28	Deafness	605219
USH1C	Q9Y6N9	Deafness	605242
TMPRSS3	P57727	Deafness	605511
PCDH15	Q96QU1	Deafness	605514
CDH23	Q9H251	Deafness	605516
CIB2	O75838	Deafness	605564
CLDN14	O95500	Deafness	605608
SLC26A4	O43511	Deafness	605646
ESPN	B1AK53	Deafness	606351
STRC	Q7RTU9	Deafness	606440
PAX3	P23760	Deafness	606597
TMC1	Q8TDI8	Deafness	606706
OSBPL2	Q9H1P3	Deafness	606731
MYO3A	Q8NEV4	Deafness	606808
ATP6V1B2	P21281	Deafness	606939
WBP2	Q969T9	Deafness	606962
OTOA	Q7RTW8	Deafness	607038
TMIE	Q8NEW7	Deafness	607237
CABP2	Q9NPB3	Deafness	607314
SLC17A8	Q8NDX2	Deafness	607557
WHRN	Q9P202	Deafness	607928
GRHL2	Q6ISB3	Deafness	608576
GIPC3	Q8TF64	Deafness	608792
GSDME	O60443	Deafness	608798
LHFPL5	Q8TAF8	Deafness	609427
SLITRK6	Q9H5Y7	Deafness	609681
ILDR1	Q86SU0	Deafness	609739
TRIOBP	Q9H2D6	Deafness	609761
PJVK	Q0ZLH3	Deafness	610219
MARVELD2	Q8N4S9	Deafness	610572
LRTOMT	Q8WZ04	Deafness	612414
TSPEAR	Q8WU66	Deafness	612920
LOXHD1	Q8IVV2	Deafness	613072
GRXCR1	A8MXD5	Deafness	613283
TPRN	Q4KMQ1	Deafness	613354
MSRB3	Q8IXL7	Deafness	613719
CEACAM16	Q2WEN9	Deafness	614591
SERAC1	Q96JX3	Deafness	614725
OTOGL	Q3ZCN5	Deafness	614925
EPS8L2	Q9H6S3	Deafness	614988
SYNE4	Q8N205	Deafness	615535
