# Supplementary material for: A network biology approach to unraveling inherited axonopathies
Source: Sci Rep. 2019 Feb 8;9:1692. doi: 10.1038/s41598-018-37119-z (PMC6368620; doi:10.1038/s41598-018-37119-z)
Supplement: Supplementary file 3 — Supplemental Table 2 [file 41598_2018_37119_MOESM3_ESM.xlsx]

## Sheet: Sheet1
Gene_Name	Entrez_ID	Node_Degree	Number_First_Degree_Neighbors	Rank	Disease
NTRK1	4914	2159	230	0	HSP
JUN	3725	1572	180	1	HSP
FBXO6	26270	697	90	2	HSP
HSPA8	3312	470	110	3	HSP
SUMO2	6613	1753	170	4	HSP
CANX	821	202	100	5	HSP
MCM2	4171	963	150	6	HSP
CFTR	1080	313	100	7	HSP
HSPA9	3313	424	110	8	HSP
YWHAE	7531	476	120	9	HSP
RPS6KA1	6195	302	110	10	HSP
SUMO4	387082	181	100	12	HSP
VIM	7431	381	120	13	HSP
SUMO3	6612	507	140	14	HSP
YWHAZ	7534	832	150	15	HSP
VCAM1	7412	760	140	16	HSP
PSMD2	5708	217	110	17	HSP
YWHAQ	10971	590	170	18	HSP
HSPA5	3309	568	210	19	HSP
LDHB	3945	173	110	20	HSP
MDM2	4193	885	190	21	HSP
TCP1	6950	283	140	22	HSP
HNRNPH1	3187	291	150	23	HSP
HNRNPF	3185	294	170	24	HSP
CSNK1A1	1452	402	170	25	HSP
CUL1	8454	769	170	26	HSP
CUL3	8452	1386	280	27	HSP
ATP5A1	498	251	150	28	HSP
RARS	5917	172	130	29	HSP
CDK2	1017	830	210	30	HSP
ILK	3611	642	220	31	HSP
HNRNPA2B1	3181	335	170	32	HSP
TRIM28	10155	360	170	33	HSP
EMD	2010	312	170	34	HSP
CAND1	55832	867	240	36	HSP
NXF1	10482	1299	230	37	HSP
STAU1	6780	558	280	38	HSP
CAPRIN1	4076	158	130	39	HSP
RPLP0	6175	280	180	40	HSP
TUBB	203068	507	280	41	HSP
FUS	2521	578	280	42	HSP
HNRNPL	3191	241	160	43	HSP
HSP90AA1	3320	997	280	44	HSP
ESR1	2099	1233	360	45	HSP
GABARAPL2	11345	748	250	46	HSP
MARS	4141	196	150	47	HSP
PFN1	5216	198	150	48	HSP
LMNA	4000	338	230	49	HSP
TP53	7157	1168	320	50	HSP
CCT7	10574	369	230	51	HSP
DDX3X	1654	373	230	52	HSP
ACTB	60	444	230	53	HSP
DHX9	1660	393	230	54	HSP
MAP1LC3A	84557	668	270	55	HSP
RPL19	6143	242	180	57	HSP
CCT4	10575	356	230	58	HSP
CUL5	8065	632	280	59	HSP
GABARAP	11337	748	320	60	HSP
PDIA6	10130	246	190	61	HSP
RIOK2	55781	527	300	62	HSP
NPM1	4869	962	410	63	HSP
RPL7A	6130	273	210	64	HSP
DARS	1615	210	170	65	HSP
RPL15	6138	259	200	66	HSP
EEF1B2	1933	212	170	67	HSP
RPL13	6137	459	320	68	HSP
RPL27A	6157	271	210	69	HSP
RPLP2	6181	240	190	70	HSP
EIF2S1	1965	217	180	71	HSP
HUWE1	10075	737	340	72	HSP
HNRNPM	4670	403	280	73	HSP
RPL27	6155	214	170	74	HSP
CUL2	8453	726	350	75	HSP
HSP90AB1	3326	641	340	76	HSP
HNRNPU	3192	841	450	77	HSP
RPL5	6125	341	280	78	HSP
RPL10A	4736	263	210	79	HSP
CUL7	9820	1028	450	80	HSP
SUMO1	7341	1279	370	81	HSP
RTCB	51493	256	210	82	HSP
IGF2BP3	10643	236	180	83	HSP
UBL4A	8266	599	360	84	HSP
RPL23A	6147	400	290	85	HSP
HNRNPAB	3182	307	240	86	HSP
PHKG2	5261	639	410	87	HSP
ILF3	3609	455	330	88	HSP
ITGA4	3676	887	460	89	HSP
EEF1E1	9521	185	160	90	HSP
RPL3	6122	348	280	91	HSP
RPL4	6124	381	320	92	HSP
TARDBP	23435	661	420	93	HSP
RPL28	6158	247	200	94	HSP
XPO1	7514	1506	410	95	HSP
RPS6	6194	498	390	96	HSP
RPS13	6207	383	290	97	HSP
LARS	51520	194	160	98	HSP
SND1	27044	242	200	99	HSP
PABPN1	8106	200	170	100	HSP
RPS9	6203	510	400	101	HSP
PA2G4	5036	367	290	102	HSP
RPL18A	6142	245	200	103	HSP
RPS16	6217	449	340	104	HSP
RPS17	6218	333	270	105	HSP
RPS24	6229	350	280	106	HSP
DDX1	1653	377	310	107	HSP
RPS3A	6189	517	380	108	HSP
PAN2	9924	763	470	109	HSP
RPL26L1	51121	247	200	110	HSP
RPS14	6208	490	380	111	HSP
RPL21	6144	371	330	112	HSP
RPL13A	23521	208	170	113	HSP
PDCD6	10016	212	170	114	HSP
RPL18	6141	383	340	115	HSP
EIF2AK2	5610	711	540	116	HSP
HDAC5	10014	752	480	117	HSP
RPL9	6133	319	270	118	HSP
GABARAPL1	23710	1115	680	119	HSP
MDH2	4191	177	160	120	HSP
MAP3K14	9020	445	350	121	HSP
OBSL1	23363	1094	550	122	HSP
RPS8	6202	620	450	123	HSP
RPL30	6156	244	200	124	HSP
TP53RK	112858	609	470	125	HSP
HNRNPA3	220988	336	280	126	HSP
RPA1	6117	820	440	127	HSP
SNW1	22938	1091	540	128	HSP
RPL22	6146	390	320	129	HSP
KHSRP	8570	297	250	130	HSP
CUL4B	8450	756	490	131	HSP
CAD	790	362	300	132	HSP
RPS10	6204	485	400	133	HSP
TUFM	7284	416	330	134	HSP
NOM1	64434	181	160	135	HSP
RSL1D1	26156	251	220	136	HSP
EPRS	2058	346	290	137	HSP
RPS25	6230	582	460	138	HSP
RPS23	6228	463	390	139	HSP
RPS28	6234	300	250	140	HSP
CEP250	11190	682	500	141	HSP
RCN2	5955	252	210	142	HSP
PRKACB	5567	443	340	143	HSP
RNF2	6045	1188	570	144	HSP
RPS26	101929876	356	310	145	HSP
HSD17B10	3028	221	190	146	HSP
PABPC4	8761	376	310	147	HSP
DHX15	1665	374	300	148	HSP
HNRNPDL	9987	325	270	149	HSP
COPS5	10987	1655	990	150	HSP
RPL8	6132	572	510	151	HSP
RPL26	6154	296	250	152	HSP
H1FX	8971	265	220	153	HSP
RPL12	6136	378	340	154	HSP
CCT2	10576	548	420	155	HSP
RPS19	6223	526	450	156	HSP
CSNK2A2	1459	703	450	157	HSP
IGSF8	93185	595	460	158	HSP
NCL	4691	630	490	159	HSP
RPL36	25873	371	340	160	HSP
FN1	2335	1705	1080	161	HSP
DDX18	8886	192	170	162	HSP
AGO1	26523	635	490	163	HSP
SSB	6741	292	240	164	HSP
DDX17	10521	453	360	165	HSP
RPS11	6205	522	450	166	HSP
HNRNPH3	3189	420	360	167	HSP
EEF2K	101930123	552	450	168	HSP
C1QBP	708	515	370	169	HSP
SRRM2	23524	526	370	170	HSP
EED	8726	990	590	171	HSP
RBM14	100526737	347	300	172	HSP
NFKB1	4790	787	460	173	HSP
LGALS3BP	3959	484	390	174	HSP
TUBB1	81027	221	190	175	HSP
FBL	2091	498	380	176	HSP
RPL7	6129	458	420	177	HSP
NAT10	55226	231	210	178	HSP
HNRNPD	3184	719	510	179	HSP
NEDD8	4738	1515	880	180	HSP
TOP1	7150	442	380	181	HSP
LARP1	23367	530	390	182	HSP
PLOD1	5351	185	170	183	HSP
DCUN1D1	54165	622	460	184	HSP
RPL32	6161	249	220	185	HSP
RPL24	6152	569	500	186	HSP
RPA2	6118	891	520	187	HSP
HSPA4	3308	638	390	188	HSP
MAGEB2	4113	250	230	189	HSP
SNRPD1	6632	313	260	190	HSP
RBM4	5936	318	260	191	HSP
PABPC1	26986	627	510	192	HSP
OXSR1	9943	567	460	193	HSP
IKBKE	9641	795	480	194	HSP
DAZAP1	26528	235	220	195	HSP
DNAJC10	54431	219	200	196	HSP
RPL6	6128	751	610	197	HSP
SNRPE	6635	250	220	198	HSP
MATR3	9782	643	520	199	HSP
STK4	6789	333	80	0	CMT2
FBXO6	26270	706	100	1	CMT2
EGFR	1956	1028	130	2	CMT2
SUMO2	6613	1735	150	3	CMT2
RPL4	6124	156	70	4	CMT2
MAP1LC3A	84557	515	100	5	CMT2
JUN	3725	1545	150	6	CMT2
NEDD8	4738	849	140	7	CMT2
ESR1	2099	1044	150	8	CMT2
SEC23A	10484	140	80	9	CMT2
YWHAZ	7534	832	150	10	CMT2
CCT7	10574	261	110	11	CMT2
TFRC	7037	131	80	12	CMT2
FUS	2521	461	150	13	CMT2
GABARAPL2	11345	667	160	14	CMT2
CCT2	10576	287	130	15	CMT2
TKT	7086	111	80	16	CMT2
MDM2	4193	876	180	17	CMT2
CFL1	1072	185	110	18	CMT2
CCT8	10694	271	140	19	CMT2
TUBA1C	84790	306	140	20	CMT2
CUL3	8452	1341	230	22	CMT2
ATP5A1	498	251	150	23	CMT2
HNRNPF	3185	285	160	24	CMT2
EEF1B2	1933	149	100	25	CMT2
MCM2	4171	1044	240	26	CMT2
HSPA5	3309	550	190	27	CMT2
HSPA8	3312	542	190	28	CMT2
CDK2	1017	866	250	29	CMT2
HSP90AA1	3320	988	270	30	CMT2
CAD	790	227	150	31	CMT2
CSNK1A1	1452	420	190	32	CMT2
TP53	7157	1105	250	33	CMT2
COPS5	10987	1016	280	34	CMT2
HUWE1	10075	647	240	36	CMT2
AHCY	191	181	130	37	CMT2
PGK1	5230	162	120	38	CMT2
SSR4	6748	165	120	39	CMT2
ILK	3611	669	250	40	CMT2
ALDOA	226	186	130	41	CMT2
TUBB	203068	480	250	42	CMT2
HSP90AB1	3326	569	260	43	CMT2
HYOU1	10525	150	110	44	CMT2
RARS	5917	154	110	46	CMT2
GAPDH	2597	393	220	47	CMT2
PHKG2	5261	495	250	48	CMT2
HNRNPL	3191	232	150	49	CMT2
RPL5	6125	260	190	50	CMT2
ATP5B	506	277	190	51	CMT2
GABARAP	11337	739	310	52	CMT2
HNRNPH2	3188	248	160	53	CMT2
FASN	2194	268	190	54	CMT2
RPLP2	6181	222	170	55	CMT2
DDX5	1655	417	250	57	CMT2
HNRNPH1	3187	381	250	58	CMT2
HSPD1	3329	430	250	59	CMT2
SUMO3	6612	660	310	60	CMT2
HNRNPU	3192	724	320	61	CMT2
RPLP0	6175	325	230	62	CMT2
DARS	1615	174	130	63	CMT2
CUL5	8065	668	320	64	CMT2
TUFM	7284	326	230	65	CMT2
HIST2H2BE	8349	214	160	66	CMT2
CUL4B	8450	603	320	67	CMT2
CCT4	10575	365	240	68	CMT2
RPS8	6202	431	240	69	CMT2
SUMO1	7341	1270	360	70	CMT2
RPS16	6217	359	240	71	CMT2
CUL2	8453	726	350	72	CMT2
RIOK2	55781	545	320	73	CMT2
RPS14	6208	382	260	74	CMT2
CUL7	9820	1019	440	75	CMT2
RTCB	51493	229	180	76	CMT2
CAND1	55832	1110	510	77	CMT2
HNRNPH3	3189	339	270	78	CMT2
STAU1	6780	639	370	79	CMT2
RPS6	6194	444	330	80	CMT2
RPL8	6132	383	300	81	CMT2
RPS13	6207	383	290	82	CMT2
RPL21	6144	290	240	83	CMT2
RPS10	6204	395	300	84	CMT2
TP53RK	112858	492	340	85	CMT2
RPS6KA1	6195	491	320	86	CMT2
DDX3X	1654	436	300	87	CMT2
RPL27A	6157	307	250	88	CMT2
DHX9	1660	483	330	89	CMT2
RPL15	6138	295	240	90	CMT2
RPL7A	6130	300	240	91	CMT2
NCL	4691	486	330	92	CMT2
NOM1	64434	172	150	93	CMT2
RPS24	6229	359	290	94	CMT2
YBX1	4904	729	430	95	CMT2
RPL13	6137	504	370	96	CMT2
EIF2AK2	5610	612	430	97	CMT2
SNW1	22938	1010	450	98	CMT2
RPL23A	6147	436	330	99	CMT2
TUBB1	81027	203	170	100	CMT2
ILF3	3609	509	390	101	CMT2
VCP	7415	951	470	102	CMT2
TARDBP	23435	661	420	103	CMT2
RPL28	6158	274	230	104	CMT2
RPL19	6143	350	300	105	CMT2
MATR3	9782	499	360	106	CMT2
CAPRIN1	4076	176	150	107	CMT2
VHL	7428	786	400	108	CMT2
RPS17	6218	324	260	109	CMT2
NXF1	10482	1479	430	110	CMT2
RPL22	6146	336	260	111	CMT2
RPS3A	6189	535	400	112	CMT2
RPL18A	6142	236	190	113	CMT2
KHSRP	8570	288	240	114	CMT2
RPS23	6228	427	350	115	CMT2
UBL4A	8266	734	510	116	CMT2
HNRNPA3	220988	327	270	117	CMT2
HNRNPDL	9987	289	230	118	CMT2
STK24	8428	540	390	119	CMT2
MAP3K14	9020	445	350	120	CMT2
YWHAQ	10971	869	480	121	CMT2
RPL12	6136	324	280	122	CMT2
NOP56	10528	565	420	123	CMT2
RPL10A	4736	326	280	124	CMT2
OBSL1	23363	1130	590	125	CMT2
LARS	51520	194	160	126	CMT2
RPL9	6133	319	270	127	CMT2
ITGA4	3676	1094	690	128	CMT2
HNRNPAB	3182	379	320	129	CMT2
HSD17B10	3028	212	180	130	CMT2
HSPA9	3313	757	480	131	CMT2
CUL1	8454	1381	850	132	CMT2
DAZAP1	26528	190	170	133	CMT2
LRRC59	55379	209	170	134	CMT2
HNRNPA0	10949	364	320	135	CMT2
RPS27	6232	461	380	136	CMT2
NPM1	4869	1394	890	137	CMT2
MYBBP1A	10514	329	270	138	CMT2
AGO1	26523	563	410	139	CMT2
DCUN1D1	54165	577	410	140	CMT2
RBM3	5935	173	160	141	CMT2
RPS5	6193	447	390	142	CMT2
LGALS3BP	3959	502	410	143	CMT2
DDX18	8886	183	160	144	CMT2
PAN2	9924	862	580	145	CMT2
HNRNPM	4670	511	400	146	CMT2
PTBP1	5725	418	350	147	CMT2
ILF2	3608	615	480	148	CMT2
HNRNPUL1	11100	390	310	149	CMT2
HIST1H4A	121504	485	320	150	CMT2
MAGOH	4116	492	320	151	CMT2
RPL24	6152	488	410	152	CMT2
PRKACB	5567	461	360	153	CMT2
AGO2	27161	634	470	154	CMT2
HNRNPR	10236	444	370	155	CMT2
GNL3	26354	259	230	156	CMT2
DHX30	22907	324	280	157	CMT2
RNF2	6045	1269	660	158	CMT2
RPS26	101929876	356	310	159	CMT2
SNRPD2	6633	326	280	160	CMT2
CDK5	1020	484	370	161	CMT2
RPS11	6205	504	430	162	CMT2
RPS4X	6191	736	650	163	CMT2
GABARAPL1	23710	1376	970	164	CMT2
PCBP1	5093	437	340	165	CMT2
NKRF	55922	190	170	166	CMT2
HDAC5	10014	842	580	167	CMT2
MDH2	4191	186	170	168	CMT2
CCT3	7203	528	390	169	CMT2
TRIM28	10155	558	390	170	CMT2
RPL13A	23521	280	250	171	CMT2
CDK9	1025	761	580	172	CMT2
RPL26	6154	341	300	173	CMT2
RPS6KB2	6199	633	490	175	CMT2
RPL27	6155	358	330	176	CMT2
RPL3	6122	492	440	177	CMT2
DDX1	1653	476	420	178	CMT2
VCAM1	7412	1660	1140	179	CMT2
RBM14	100526737	329	280	180	CMT2
RPS9	6203	753	670	181	CMT2
TIA1	7072	186	170	182	CMT2
ICAM1	3383	507	410	183	CMT2
SIRT7	51547	1243	650	184	CMT2
RPS12	6206	355	320	185	CMT2
RPS19	6223	580	510	186	CMT2
XPO1	7514	1749	680	187	CMT2
RPS2	6187	850	720	188	CMT2
XRCC6	2547	636	410	189	CMT2
RPS20	6224	488	440	190	CMT2
IGF2BP1	10642	397	350	191	CMT2
FN1	2335	1912	1310	192	CMT2
CSNK2A2	1459	757	510	193	CMT2
RPL26L1	51121	319	280	194	CMT2
RPS28	6234	381	340	195	CMT2
RPA1	6117	982	620	196	CMT2
NAT10	55226	240	220	197	CMT2
FAM98A	25940	195	190	198	CMT2
PRDX6	9588	203	180	199	CMT2
