# Supplementary material for: A network biology approach to unraveling inherited axonopathies
Source: Sci Rep. 2019 Feb 8;9:1692. doi: 10.1038/s41598-018-37119-z (PMC6368620; doi:10.1038/s41598-018-37119-z)
Supplement: Supplementary file 4 — Supplemental Table 3 [file 41598_2018_37119_MOESM4_ESM.xlsx]

## Sheet: Sheet1
Description	Link	Source	Reference genes in geneset	Observed input genes in geneset	Expected in geneset	Ratio of enrichment	PValue	FDR	OverlapGene	OverlapGene_UserID	Module set input	Categorized module
Aminoacyl-tRNA biosynthesis - Homo sapiens (human)	http://www.kegg.jp/kegg-bin/show_pathway?hsa00970	KEGG	44	7	1.10331	6.34455	9.67618e-05	0.00977294	16;1615;2617;3035;4141;51520;5917	AARS;DARS;GARS;HARS;MARS;LARS;RARS	CMT2 + AXONO core	AXONO
Aminoacyl-tRNA biosynthesis - Homo sapiens (human)	http://www.kegg.jp/kegg-bin/show_pathway?hsa00970	KEGG	44	4	0.693509	5.76777	0.00488432	0.164439	1615;4141;51520;5917	DARS;MARS;LARS;RARS	AXONO core	AXONO
Aminoacyl-tRNA biosynthesis - Homo sapiens (human)	http://www.kegg.jp/kegg-bin/show_pathway?hsa00970	KEGG	44	9	1.61398	5.57626	2.40058e-05	0.00181844	16;1615;2058;2617;3035;4141;51520;55157;5917	AARS;DARS;EPRS;GARS;HARS;MARS;LARS;DARS2;RARS	AXONO spectrum	AXONO
Aminoacyl-tRNA biosynthesis - Homo sapiens (human)	http://www.kegg.jp/kegg-bin/show_pathway?hsa00970	KEGG	44	6	1.20418	4.98263	0.00115298	0.0582253	1615;2058;4141;51520;55157;5917	DARS;EPRS;MARS;LARS;DARS2;RARS	HSP + AXONO core	AXONO
Antigen processing and presentation - Homo sapiens (human)	http://www.kegg.jp/kegg-bin/show_pathway?hsa04612	KEGG	77	7	2.10732	3.32175	0.0049173	0.165549	3304;3308;3309;3312;3320;3326;821	HSPA1B;HSPA4;HSPA5;HSPA8;HSP90AA1;HSP90AB1;CANX	HSP + AXONO core	HSP-leaning
Apoptosis - Homo sapiens (human)	http://www.kegg.jp/kegg-bin/show_pathway?hsa04210	KEGG	140	10	3.83149	2.60995	0.0049024	0.165549	1965;3725;4000;4001;4790;4914;60;7157;823;9020	EIF2S1;JUN;LMNA;LMNB1;NFKB1;NTRK1;ACTB;TP53;CAPN1;MAP3K14	HSP + AXONO core	AXONO
Apoptosis - Homo sapiens (human)	http://www.kegg.jp/kegg-bin/show_pathway?hsa04210	KEGG	140	12	5.13541	2.33672	0.00516319	0.173827	1965;3725;4000;4001;4790;4914;60;7157;823;84790;9020;9131	EIF2S1;JUN;LMNA;LMNB1;NFKB1;NTRK1;ACTB;TP53;CAPN1;TUBA1C;MAP3K14;AIFM1	AXONO spectrum	AXONO
Apoptosis-related network due to altered Notch3 in ovarian cancer	http://www.wikipathways.org/wpi/PathwayWidget.php?id=WP2864	Wikipathway	53	8	2.35836	3.39218	0.002123	0.176209	2065;8065;3309;8454;4790;3315;3329;7431	ERBB3;HSPA5;HSPB1;HSPD1;NFKB1;VIM;CUL5;CUL1	AXONO spectrum	AXONO
Biosynthesis of amino acids - Homo sapiens (human)	http://www.kegg.jp/kegg-bin/show_pathway?hsa01230	KEGG	75	6	0.698524	8.58954	6.28896e-05	0.00952778	226;2597;5214;5230;5631;7086	ALDOA;GAPDH;PFKP;PGK1;PRPS1;TKT	CMT2 only	CMT2-leaning
Carbon metabolism - Homo sapiens (human)	http://www.kegg.jp/kegg-bin/show_pathway?hsa01200	KEGG	114	6	1.06176	5.65101	0.000627719	0.0380398	226;2597;5214;5230;5631;7086	ALDOA;GAPDH;PFKP;PGK1;PRPS1;TKT	CMT2 only	CMT2-leaning
Cell cycle - Homo sapiens (human)	http://www.kegg.jp/kegg-bin/show_pathway?hsa04110	KEGG	124	7	1.95443	3.5816	0.00330738	0.125267	1017;10971;4171;4193;7157;7534;8454	CDK2;YWHAQ;MCM2;MDM2;TP53;YWHAZ;CUL1	AXONO core	AXONO
Cori Cycle	http://www.wikipathways.org/wpi/PathwayWidget.php?id=WP1946	Wikipathway	16	3	0.171633	17.4792	0.000592085	0.0982862	5230;2597;5214	GAPDH;PFKP;PGK1	CMT2 only	CMT2-leaning
Cytoplasmic Ribosomal Proteins	http://www.wikipathways.org/wpi/PathwayWidget.php?id=WP477	Wikipathway	89	39	1.90942	20.4251	0	0	6122;6124;6125;6204;6205;6207;6208;6217;6155;6218;6154;6152;6158;6157;6223;6194;6195;6181;6146;6147;6142;6143;6144;6189;4736;6138;6136;6137;6132;6133;23521;6130;6231;6175;6234;6229;6203;6202;6228	RPL13A;RPL10A;RPL3;RPL4;RPL5;RPL7A;RPL8;RPL9;RPL12;RPL13;RPL15;RPL18A;RPL19;RPL21;RPL22;RPL23A;RPL24;RPL26;RPL27;RPL27A;RPL28;RPLP0;RPLP2;RPS3A;RPS6;RPS6KA1;RPS8;RPS9;RPS10;RPS11;RPS13;RPS14;RPS16;RPS17;RPS19;RPS23;RPS24;RPS26;RPS28	AXONO core	AXONO
Cytoplasmic Ribosomal Proteins	http://www.wikipathways.org/wpi/PathwayWidget.php?id=WP477	Wikipathway	89	47	2.86412	16.4099	0	0	6122;6124;6125;6204;6205;6206;6207;6208;2197;6217;6155;6218;6154;6152;6158;6157;6199;6224;6223;6191;6193;6194;6195;6181;6146;6147;6142;6143;6144;6189;4736;6187;6138;6136;6137;6132;6133;23521;6130;6231;6232;6175;6234;6229;6203;6202;6228	FAU;RPL13A;RPL10A;RPL3;RPL4;RPL5;RPL7A;RPL8;RPL9;RPL12;RPL13;RPL15;RPL18A;RPL19;RPL21;RPL22;RPL23A;RPL24;RPL26;RPL27;RPL27A;RPL28;RPLP0;RPLP2;RPS2;RPS3A;RPS4X;RPS5;RPS6;RPS6KA1;RPS6KB2;RPS8;RPS9;RPS10;RPS11;RPS12;RPS13;RPS14;RPS16;RPS17;RPS19;RPS20;RPS23;RPS24;RPS26;RPS27;RPS28	CMT2 + AXONO core	AXONO
Cytoplasmic Ribosomal Proteins	http://www.wikipathways.org/wpi/PathwayWidget.php?id=WP477	Wikipathway	89	46	3.00556	15.305	0	0	6122;6124;6125;6161;6204;6205;6207;6208;6217;6155;6218;6154;6152;6158;6157;6156;25873;6223;6194;6195;6181;6146;6147;6141;6142;6143;6144;6189;4736;6138;6136;6137;6132;6133;23521;6130;6231;6230;6175;6234;6229;6203;6202;6228;6129;6128	RPL13A;RPL36;RPL10A;RPL3;RPL4;RPL5;RPL6;RPL7;RPL7A;RPL8;RPL9;RPL12;RPL13;RPL15;RPL18;RPL18A;RPL19;RPL21;RPL22;RPL23A;RPL24;RPL26;RPL27;RPL30;RPL27A;RPL28;RPL32;RPLP0;RPLP2;RPS3A;RPS6;RPS6KA1;RPS8;RPS9;RPS10;RPS11;RPS13;RPS14;RPS16;RPS17;RPS19;RPS23;RPS24;RPS25;RPS26;RPS28	HSP + AXONO core	AXONO
Cytoplasmic Ribosomal Proteins	http://www.wikipathways.org/wpi/PathwayWidget.php?id=WP477	Wikipathway	89	54	3.96027	13.6354	0	0	6122;6124;6125;6161;6204;6205;6206;6207;6208;2197;6217;6155;6218;6154;6152;6158;6157;6156;6199;25873;6224;6223;6191;6193;6194;6195;6181;6146;6147;6141;6142;6143;6144;6189;4736;6187;6138;6136;6137;6132;6133;23521;6130;6231;6232;6230;6175;6234;6229;6203;6202;6228;6129;6128	FAU;RPL13A;RPL36;RPL10A;RPL3;RPL4;RPL5;RPL6;RPL7;RPL7A;RPL8;RPL9;RPL12;RPL13;RPL15;RPL18;RPL18A;RPL19;RPL21;RPL22;RPL23A;RPL24;RPL26;RPL27;RPL30;RPL27A;RPL28;RPL32;RPLP0;RPLP2;RPS2;RPS3A;RPS4X;RPS5;RPS6;RPS6KA1;RPS6KB2;RPS8;RPS9;RPS10;RPS11;RPS12;RPS13;RPS14;RPS16;RPS17;RPS19;RPS20;RPS23;RPS24;RPS25;RPS26;RPS27;RPS28	AXONO spectrum	AXONO
Cytoplasmic Ribosomal Proteins	http://www.wikipathways.org/wpi/PathwayWidget.php?id=WP477	Wikipathway	89	8	0.954708	8.37953	3.72078e-06	0.0012353	6206;2197;6199;6224;6191;6193;6187;6232	FAU;RPS2;RPS4X;RPS5;RPS6KB2;RPS12;RPS20;RPS27	CMT2 only	AXONO
Cytoplasmic Ribosomal Proteins	http://www.wikipathways.org/wpi/PathwayWidget.php?id=WP477	Wikipathway	89	7	1.09615	6.38601	9.50853e-05	0.0315683	6161;6156;25873;6141;6230;6129;6128	RPL36;RPL6;RPL7;RPL18;RPL30;RPL32;RPS25	HSP only	AXONO
Epstein-Barr virus infection - Homo sapiens (human)	http://www.kegg.jp/kegg-bin/show_pathway?hsa05169	KEGG	204	15	3.21536	4.66511	5.90159e-07	8.94091e-05	10014;1017;10971;1459;22938;3304;3312;3725;4193;5567;5610;7157;7514;7534;9020	HDAC5;CDK2;YWHAQ;CSNK2A2;SNW1;HSPA1B;HSPA8;JUN;MDM2;PRKACB;EIF2AK2;TP53;XPO1;YWHAZ;MAP3K14	AXONO core	HSP-leaning
Epstein-Barr virus infection - Homo sapiens (human)	http://www.kegg.jp/kegg-bin/show_pathway?hsa05169	KEGG	204	24	5.58303	4.29874	1.1063e-09	1.67605e-07	10014;1017;10971;11128;1459;22938;27044;3304;3312;3725;4193;4790;5567;55703;5610;5708;6908;7157;7431;7514;7531;7534;9020;953	HDAC5;CDK2;YWHAQ;POLR3A;CSNK2A2;SNW1;SND1;HSPA1B;HSPA8;JUN;MDM2;NFKB1;PRKACB;POLR3B;EIF2AK2;PSMD2;TBP;TP53;VIM;XPO1;YWHAE;YWHAZ;MAP3K14;ENTPD1	HSP + AXONO core	HSP-leaning
Epstein-Barr virus infection - Homo sapiens (human)	http://www.kegg.jp/kegg-bin/show_pathway?hsa05169	KEGG	204	9	2.36767	3.8012	0.000550394	0.138854	11128;27044;4790;55703;5708;6908;7431;7531;953	POLR3A;SND1;NFKB1;POLR3B;PSMD2;TBP;VIM;YWHAE;ENTPD1	HSP only	HSP-leaning
Epstein-Barr virus infection - Homo sapiens (human)	http://www.kegg.jp/kegg-bin/show_pathway?hsa05169	KEGG	204	26	7.48302	3.47453	2.11539e-08	3.20482e-06	10014;1017;10971;11128;1459;22938;27044;3304;3312;3315;3383;3725;4193;4790;5567;55703;5610;5708;6908;7157;7431;7514;7531;7534;9020;953	HDAC5;CDK2;YWHAQ;POLR3A;CSNK2A2;SNW1;SND1;HSPA1B;HSPA8;HSPB1;ICAM1;JUN;MDM2;NFKB1;PRKACB;POLR3B;EIF2AK2;PSMD2;TBP;TP53;VIM;XPO1;YWHAE;YWHAZ;MAP3K14;ENTPD1	AXONO spectrum	HSP-leaning
Epstein-Barr virus infection - Homo sapiens (human)	http://www.kegg.jp/kegg-bin/show_pathway?hsa05169	KEGG	204	17	5.11535	3.32333	1.23877e-05	0.00187673	10014;1017;10971;1459;22938;3304;3312;3315;3383;3725;4193;5567;5610;7157;7514;7534;9020	HDAC5;CDK2;YWHAQ;CSNK2A2;SNW1;HSPA1B;HSPA8;HSPB1;ICAM1;JUN;MDM2;PRKACB;EIF2AK2;TP53;XPO1;YWHAZ;MAP3K14	CMT2 + AXONO core	HSP-leaning
Estrogen signaling pathway - Homo sapiens (human)	http://www.kegg.jp/kegg-bin/show_pathway?hsa04915	KEGG	100	7	1.57616	4.44118	0.000957518	0.0691342	2099;3304;3312;3320;3326;3725;5567	ESR1;HSPA1B;HSPA8;HSP90AA1;HSP90AB1;JUN;PRKACB	AXONO core	AXONO
Estrogen signaling pathway - Homo sapiens (human)	http://www.kegg.jp/kegg-bin/show_pathway?hsa04915	KEGG	100	8	2.50752	3.1904	0.00348345	0.117276	1956;2099;3304;3312;3320;3326;3725;5567	EGFR;ESR1;HSPA1B;HSPA8;HSP90AA1;HSP90AB1;JUN;PRKACB	CMT2 + AXONO core	AXONO
Glycolysis / Gluconeogenesis - Homo sapiens (human)	http://www.kegg.jp/kegg-bin/show_pathway?hsa00010	KEGG	67	4	0.624015	6.4101	0.00338488	0.170937	226;2597;5214;5230	ALDOA;GAPDH;PFKP;PGK1	CMT2 only	CMT2-leaning
Glycolysis and Gluconeogenesis	http://www.wikipathways.org/wpi/PathwayWidget.php?id=WP534	Wikipathway	49	4	0.525626	7.60998	0.00175298	0.193996	5230;5214;2597;226	ALDOA;GAPDH;PFKP;PGK1	CMT2 only	CMT2-leaning
Hedgehog signaling pathway - Homo sapiens (human)	http://www.kegg.jp/kegg-bin/show_pathway?hsa04340	KEGG	47	4	0.740794	5.39961	0.00619034	0.187567	1452;5567;8452;8454	CSNK1A1;PRKACB;CUL3;CUL1	AXONO core	AXONO
Herpes simplex infection - Homo sapiens (human)	http://www.kegg.jp/kegg-bin/show_pathway?hsa05168	KEGG	185	12	5.06305	2.37011	0.00466947	0.165549	1017;10482;1459;1965;3725;4790;5610;6908;708;7157;8454;9641	CDK2;NXF1;CSNK2A2;EIF2S1;JUN;NFKB1;EIF2AK2;TBP;C1QBP;TP53;CUL1;IKBKE	HSP + AXONO core	HSP-leaning
HIF-1 signaling pathway - Homo sapiens (human)	http://www.kegg.jp/kegg-bin/show_pathway?hsa04066	KEGG	103	7	0.959306	7.29694	4.28761e-05	0.00952778	1956;226;2597;5230;6199;7037;7428	EGFR;ALDOA;GAPDH;PGK1;RPS6KB2;TFRC;VHL	CMT2 only	CMT2-leaning
HIF-1 signaling pathway - Homo sapiens (human)	http://www.kegg.jp/kegg-bin/show_pathway?hsa04066	KEGG	103	9	2.58275	3.48466	0.00105844	0.0641416	1956;226;2597;5230;6194;6199;7037;7428;8453	EGFR;ALDOA;GAPDH;PGK1;RPS6;RPS6KB2;TFRC;VHL;CUL2	CMT2 + AXONO core	CMT2-leaning
HIF-1 signaling pathway - Homo sapiens (human)	http://www.kegg.jp/kegg-bin/show_pathway?hsa04066	KEGG	103	10	3.77819	2.64677	0.00433903	0.164341	1956;226;2597;4790;5230;6194;6199;7037;7428;8453	EGFR;ALDOA;GAPDH;NFKB1;PGK1;RPS6;RPS6KB2;TFRC;VHL;CUL2	AXONO spectrum	CMT2-leaning
mRNA Processing	http://www.wikipathways.org/wpi/PathwayWidget.php?id=WP411	Wikipathway	126	20	5.60667	3.56718	5.07871e-07	8.43066e-05	10482;8106;1665;3191;3192;10236;1660;3187;1653;3188;3182;3184;3181;6635;6633;2521;4904;4670;5725;6632	HNRNPR;NXF1;DDX1;DHX9;DHX15;FUS;HNRNPA2B1;HNRNPAB;HNRNPD;HNRNPH1;HNRNPH2;HNRNPL;HNRNPU;HNRNPM;YBX1;PTBP1;SNRPD1;SNRPD2;SNRPE;PABPN1	AXONO spectrum	AXONO
mRNA Processing	http://www.wikipathways.org/wpi/PathwayWidget.php?id=WP411	Wikipathway	126	15	4.25507	3.52521	1.78993e-05	0.0019994	10482;8106;1665;3191;3192;1660;3187;1653;3182;3184;3181;6635;2521;4670;6632	NXF1;DDX1;DHX9;DHX15;FUS;HNRNPA2B1;HNRNPAB;HNRNPD;HNRNPH1;HNRNPL;HNRNPU;HNRNPM;SNRPD1;SNRPE;PABPN1	HSP + AXONO core	AXONO
mRNA Processing	http://www.wikipathways.org/wpi/PathwayWidget.php?id=WP411	Wikipathway	126	14	4.05483	3.45267	4.38768e-05	0.00728355	10482;3191;3192;10236;1660;3187;1653;3188;3182;6633;2521;4904;4670;5725	HNRNPR;NXF1;DDX1;DHX9;FUS;HNRNPAB;HNRNPH1;HNRNPH2;HNRNPL;HNRNPU;HNRNPM;YBX1;PTBP1;SNRPD2	CMT2 + AXONO core	AXONO
mRNA Processing	http://www.wikipathways.org/wpi/PathwayWidget.php?id=WP411	Wikipathway	126	9	2.70322	3.32937	0.00140286	0.14276	10482;3191;3192;1660;3187;1653;3182;2521;4670	NXF1;DDX1;DHX9;FUS;HNRNPAB;HNRNPH1;HNRNPL;HNRNPU;HNRNPM	AXONO core	AXONO
Parkin-Ubiquitin Proteasomal System pathway	http://www.wikipathways.org/wpi/PathwayWidget.php?id=WP2359	Wikipathway	70	7	1.50179	4.66111	0.000678643	0.112655	3304;3309;8454;3313;3312;81027;203068	TUBB;HSPA1B;HSPA5;HSPA8;HSPA9;TUBB1;CUL1	AXONO core	AXONO
Parkin-Ubiquitin Proteasomal System pathway	http://www.wikipathways.org/wpi/PathwayWidget.php?id=WP2359	Wikipathway	70	11	2.36393	4.65328	1.80669e-05	0.0019994	10382;3304;5708;3309;3308;8454;3313;10273;3312;81027;203068	STUB1;TUBB4A;TUBB;HSPA1B;HSPA4;HSPA5;HSPA8;HSPA9;PSMD2;TUBB1;CUL1	HSP + AXONO core	AXONO
Parkin-Ubiquitin Proteasomal System pathway	http://www.wikipathways.org/wpi/PathwayWidget.php?id=WP2359	Wikipathway	70	12	3.11482	3.85255	4.82741e-05	0.00534234	10382;3304;5708;3309;3308;8454;3313;10273;3312;84790;81027;203068	STUB1;TUBB4A;TUBB;HSPA1B;HSPA4;HSPA5;HSPA8;HSPA9;PSMD2;TUBB1;CUL1;TUBA1C	AXONO spectrum	AXONO
Parkin-Ubiquitin Proteasomal System pathway	http://www.wikipathways.org/wpi/PathwayWidget.php?id=WP2359	Wikipathway	70	8	2.25268	3.55132	0.00167223	0.18506	3304;3309;8454;3313;3312;84790;81027;203068	TUBB;HSPA1B;HSPA5;HSPA8;HSPA9;TUBB1;CUL1;TUBA1C	CMT2 + AXONO core	AXONO
Pathogenic Escherichia coli infection - Homo sapiens (human)	http://www.kegg.jp/kegg-bin/show_pathway?hsa05130	KEGG	55	5	0.866886	5.76777	0.00165042	0.0714396	10971;203068;4691;7534;81027	YWHAQ;TUBB;NCL;YWHAZ;TUBB1	AXONO core	AXONO
Pathogenic Escherichia coli infection - Homo sapiens (human)	http://www.kegg.jp/kegg-bin/show_pathway?hsa05130	KEGG	55	7	1.50523	4.65045	0.000687381	0.0416553	10382;10971;203068;4691;60;7534;81027	TUBB4A;YWHAQ;TUBB;NCL;ACTB;YWHAZ;TUBB1	HSP + AXONO core	AXONO
Pathogenic Escherichia coli infection - Homo sapiens (human)	http://www.kegg.jp/kegg-bin/show_pathway?hsa05130	KEGG	55	6	1.37914	4.35055	0.00238824	0.0904546	10971;203068;4691;7534;81027;84790	YWHAQ;TUBB;NCL;YWHAZ;TUBB1;TUBA1C	CMT2 + AXONO core	AXONO
Pathogenic Escherichia coli infection - Homo sapiens (human)	http://www.kegg.jp/kegg-bin/show_pathway?hsa05130	KEGG	55	8	2.01748	3.96534	0.000801303	0.048559	10382;10971;203068;4691;60;7534;81027;84790	TUBB4A;YWHAQ;TUBB;NCL;ACTB;YWHAZ;TUBB1;TUBA1C	AXONO spectrum	AXONO
Pentose phosphate pathway - Homo sapiens (human)	http://www.kegg.jp/kegg-bin/show_pathway?hsa00030	KEGG	30	4	0.27941	14.3159	0.000156587	0.0158153	226;5214;5631;7086	ALDOA;PFKP;PRPS1;TKT	CMT2 only	CMT2-leaning
Protein processing in endoplasmic reticulum - Homo sapiens (human)	http://www.kegg.jp/kegg-bin/show_pathway?hsa04141	KEGG	166	16	4.54306	3.52186	1.08577e-05	0.00109663	10130;10273;1965;26270;3304;3309;3312;3320;3326;4287;54431;5610;7415;821;823;8454	PDIA6;STUB1;EIF2S1;FBXO6;HSPA1B;HSPA5;HSPA8;HSP90AA1;HSP90AB1;ATXN3;DNAJC10;EIF2AK2;VCP;CANX;CAPN1;CUL1	HSP + AXONO core	AXONO
Protein processing in endoplasmic reticulum - Homo sapiens (human)	http://www.kegg.jp/kegg-bin/show_pathway?hsa04141	KEGG	166	9	2.61642	3.43981	0.00116558	0.0691342	26270;3304;3309;3312;3320;3326;5610;7415;8454	FBXO6;HSPA1B;HSPA5;HSPA8;HSP90AA1;HSP90AB1;EIF2AK2;VCP;CUL1	AXONO core	AXONO
Protein processing in endoplasmic reticulum - Homo sapiens (human)	http://www.kegg.jp/kegg-bin/show_pathway?hsa04141	KEGG	166	20	6.08912	3.28454	2.39414e-06	0.000241809	10130;10273;10484;10525;1965;26270;3300;3304;3309;3312;3320;3326;4287;54431;5610;6748;7415;821;823;8454	PDIA6;STUB1;SEC23A;HYOU1;EIF2S1;FBXO6;DNAJB2;HSPA1B;HSPA5;HSPA8;HSP90AA1;HSP90AB1;ATXN3;DNAJC10;EIF2AK2;SSR4;VCP;CANX;CAPN1;CUL1	AXONO spectrum	AXONO
Protein processing in endoplasmic reticulum - Homo sapiens (human)	http://www.kegg.jp/kegg-bin/show_pathway?hsa04141	KEGG	166	13	4.16249	3.12313	0.000253359	0.0191919	10484;10525;26270;3300;3304;3309;3312;3320;3326;5610;6748;7415;8454	SEC23A;HYOU1;FBXO6;DNAJB2;HSPA1B;HSPA5;HSPA8;HSP90AA1;HSP90AB1;EIF2AK2;SSR4;VCP;CUL1	CMT2 + AXONO core	AXONO
Ribosome - Homo sapiens (human)	http://www.kegg.jp/kegg-bin/show_pathway?hsa03010	KEGG	135	39	2.12781	18.3287	0	0	23521;4736;51121;6122;6124;6125;6130;6132;6133;6136;6137;6138;6142;6143;6144;6146;6147;6152;6154;6155;6157;6158;6175;6181;6189;6194;6202;6203;6204;6205;6207;6208;6217;6218;6223;6228;6229;6231;6234	RPL13A;RPL10A;RPL26L1;RPL3;RPL4;RPL5;RPL7A;RPL8;RPL9;RPL12;RPL13;RPL15;RPL18A;RPL19;RPL21;RPL22;RPL23A;RPL24;RPL26;RPL27;RPL27A;RPL28;RPLP0;RPLP2;RPS3A;RPS6;RPS8;RPS9;RPS10;RPS11;RPS13;RPS14;RPS16;RPS17;RPS19;RPS23;RPS24;RPS26;RPS28	AXONO core	AXONO
Ribosome - Homo sapiens (human)	http://www.kegg.jp/kegg-bin/show_pathway?hsa03010	KEGG	135	46	3.38516	13.5887	0	0	2197;23521;4736;51121;6122;6124;6125;6130;6132;6133;6136;6137;6138;6142;6143;6144;6146;6147;6152;6154;6155;6157;6158;6175;6181;6187;6189;6191;6193;6194;6202;6203;6204;6205;6206;6207;6208;6217;6218;6223;6224;6228;6229;6231;6232;6234	FAU;RPL13A;RPL10A;RPL26L1;RPL3;RPL4;RPL5;RPL7A;RPL8;RPL9;RPL12;RPL13;RPL15;RPL18A;RPL19;RPL21;RPL22;RPL23A;RPL24;RPL26;RPL27;RPL27A;RPL28;RPLP0;RPLP2;RPS2;RPS3A;RPS4X;RPS5;RPS6;RPS8;RPS9;RPS10;RPS11;RPS12;RPS13;RPS14;RPS16;RPS17;RPS19;RPS20;RPS23;RPS24;RPS26;RPS27;RPS28	CMT2 + AXONO core	AXONO
Ribosome - Homo sapiens (human)	http://www.kegg.jp/kegg-bin/show_pathway?hsa03010	KEGG	135	46	3.69466	12.4504	0	0	23521;25873;4736;51121;6122;6124;6125;6128;6129;6130;6132;6133;6136;6137;6138;6141;6142;6143;6144;6146;6147;6152;6154;6155;6156;6157;6158;6161;6175;6181;6189;6194;6202;6203;6204;6205;6207;6208;6217;6218;6223;6228;6229;6230;6231;6234	RPL13A;RPL36;RPL10A;RPL26L1;RPL3;RPL4;RPL5;RPL6;RPL7;RPL7A;RPL8;RPL9;RPL12;RPL13;RPL15;RPL18;RPL18A;RPL19;RPL21;RPL22;RPL23A;RPL24;RPL26;RPL27;RPL30;RPL27A;RPL28;RPL32;RPLP0;RPLP2;RPS3A;RPS6;RPS8;RPS9;RPS10;RPS11;RPS13;RPS14;RPS16;RPS17;RPS19;RPS23;RPS24;RPS25;RPS26;RPS28	HSP + AXONO core	AXONO
Ribosome - Homo sapiens (human)	http://www.kegg.jp/kegg-bin/show_pathway?hsa03010	KEGG	135	53	4.952	10.7027	0	0	2197;23521;25873;4736;51121;6122;6124;6125;6128;6129;6130;6132;6133;6136;6137;6138;6141;6142;6143;6144;6146;6147;6152;6154;6155;6156;6157;6158;6161;6175;6181;6187;6189;6191;6193;6194;6202;6203;6204;6205;6206;6207;6208;6217;6218;6223;6224;6228;6229;6230;6231;6232;6234	FAU;RPL13A;RPL36;RPL10A;RPL26L1;RPL3;RPL4;RPL5;RPL6;RPL7;RPL7A;RPL8;RPL9;RPL12;RPL13;RPL15;RPL18;RPL18A;RPL19;RPL21;RPL22;RPL23A;RPL24;RPL26;RPL27;RPL30;RPL27A;RPL28;RPL32;RPLP0;RPLP2;RPS2;RPS3A;RPS4X;RPS5;RPS6;RPS8;RPS9;RPS10;RPS11;RPS12;RPS13;RPS14;RPS16;RPS17;RPS19;RPS20;RPS23;RPS24;RPS25;RPS26;RPS27;RPS28	AXONO spectrum	AXONO
Ribosome - Homo sapiens (human)	http://www.kegg.jp/kegg-bin/show_pathway?hsa03010	KEGG	135	7	1.25734	5.56729	0.00023712	0.0179619	2197;6187;6191;6193;6206;6224;6232	FAU;RPS2;RPS4X;RPS5;RPS12;RPS20;RPS27	CMT2 only	AXONO
Ribosome - Homo sapiens (human)	http://www.kegg.jp/kegg-bin/show_pathway?hsa03010	KEGG	135	7	1.56684	4.46758	0.000916531	0.138854	25873;6128;6129;6141;6156;6161;6230	RPL36;RPL6;RPL7;RPL18;RPL30;RPL32;RPS25	HSP only	AXONO
Ribosome biogenesis in eukaryotes - Homo sapiens (human)	http://www.kegg.jp/kegg-bin/show_pathway?hsa03008	KEGG	82	7	2.05617	3.40439	0.0043222	0.130963	10482;10528;1459;26354;55226;55781;7514	NXF1;NOP56;CSNK2A2;GNL3;NAT10;RIOK2;XPO1	CMT2 + AXONO core	AXONO
Senescence and Autophagy in Cancer	http://www.wikipathways.org/wpi/PathwayWidget.php?id=WP615	Wikipathway	105	8	2.25268	3.55132	0.00171999	0.14276	3725;2335;23710;4193;11337;11345;84557;7157	GABARAP;GABARAPL2;FN1;GABARAPL1;JUN;MDM2;TP53;MAP1LC3A	AXONO core	AXONO
Spliceosome - Homo sapiens (human)	http://www.kegg.jp/kegg-bin/show_pathway?hsa03040	KEGG	133	10	3.33501	2.9985	0.0017917	0.0800689	1655;220988;22938;3192;3304;3312;4116;4670;5093;6633	DDX5;HNRNPA3;SNW1;HNRNPU;HSPA1B;HSPA8;MAGOH;HNRNPM;PCBP1;SNRPD2	CMT2 + AXONO core	AXONO
Spliceosome - Homo sapiens (human)	http://www.kegg.jp/kegg-bin/show_pathway?hsa03040	KEGG	133	13	4.87864	2.66468	0.00112826	0.0569769	1655;1665;220988;22938;3192;3304;3312;4116;4670;5093;6632;6633;6635	DDX5;DHX15;HNRNPA3;SNW1;HNRNPU;HSPA1B;HSPA8;MAGOH;HNRNPM;PCBP1;SNRPD1;SNRPD2;SNRPE	AXONO spectrum	AXONO
Ubiquitin mediated proteolysis - Homo sapiens (human)	http://www.kegg.jp/kegg-bin/show_pathway?hsa04120	KEGG	137	8	2.15934	3.70484	0.00136899	0.0691342	10075;4193;8065;8450;8452;8453;8454;9820	HUWE1;MDM2;CUL5;CUL4B;CUL3;CUL2;CUL1;CUL7	AXONO core	AXONO
Viral carcinogenesis - Homo sapiens (human)	http://www.kegg.jp/kegg-bin/show_pathway?hsa05203	KEGG	205	11	3.23112	3.40439	0.000358853	0.0362441	10014;1017;10971;1654;22938;3725;4193;5567;5610;7157;7534	HDAC5;CDK2;YWHAQ;DDX3X;SNW1;JUN;MDM2;PRKACB;EIF2AK2;TP53;YWHAZ	AXONO core	AXONO
Viral carcinogenesis - Homo sapiens (human)	http://www.kegg.jp/kegg-bin/show_pathway?hsa05203	KEGG	205	15	5.6104	2.6736	0.000467688	0.0354274	10014;1017;10971;1654;22938;27044;3725;4193;4790;5567;5610;6908;7157;7531;7534	HDAC5;CDK2;YWHAQ;DDX3X;SNW1;SND1;JUN;MDM2;NFKB1;PRKACB;EIF2AK2;TBP;TP53;YWHAE;YWHAZ	HSP + AXONO core	AXONO
Viral carcinogenesis - Homo sapiens (human)	http://www.kegg.jp/kegg-bin/show_pathway?hsa05203	KEGG	205	13	5.14042	2.52898	0.00184978	0.0800689	10014;1017;10971;1654;22938;3725;4193;5567;5610;7157;7534;8349;8359	HDAC5;CDK2;YWHAQ;DDX3X;SNW1;JUN;MDM2;PRKACB;EIF2AK2;TP53;YWHAZ;HIST2H2BE;HIST1H4A	CMT2 + AXONO core	AXONO
Viral carcinogenesis - Homo sapiens (human)	http://www.kegg.jp/kegg-bin/show_pathway?hsa05203	KEGG	205	17	7.5197	2.26073	0.00134641	0.0582802	10014;1017;10971;1654;22938;27044;3725;4193;4790;5567;5610;6908;7157;7531;7534;8349;8359	HDAC5;CDK2;YWHAQ;DDX3X;SNW1;SND1;JUN;MDM2;NFKB1;PRKACB;EIF2AK2;TBP;TP53;YWHAE;YWHAZ;HIST2H2BE;HIST1H4A	AXONO spectrum	AXONO
